# Supplementary material for: Single transcranial direct current stimulation in schizophrenia: Randomized, cross-over study of neurocognition, social cognition, ERPs, and side effects
Source: PLoS One. 2018 May 7;13(5):e0197023. doi: 10.1371/journal.pone.0197023 (PMC5937783; doi:10.1371/journal.pone.0197023)
Supplement: S1 Dataset — (XLSX) [file pone.0197023.s003.xlsx]

## Sheet: S3 Dataset
ID	MSCEIT_A	MSCEIT_C	MSCEIT_S	MCCB_SP_A	MCCB_SP_C	MCCB_SP_S	MCCB_WM_A	MCCB_WM_C	MCCB_WM_S	MCCB_VERBAL_A	MCCB_VERBAL_C	MCCB_VERBAL_S	MCCB_RPS_A	MCCB_RPS_C	MCCB_RPS_S	TASIT_A	TASIT_C	TASIT_S	EK_A	EK_C	EK_S	EmphAcc_A	EmphAcc_C	EmphAcc_S	N170P8_emo_A	N170P8_emo_C	N170P8_emo_S	N170P8_bld_A	N170P8_bld_C	N170P8_bld_S	N170P7_emo_A	N170P7_emo_C	N170P7_emo_S	N170P7_bld_A	N170P7_bld_C	N170P7_bld_S	MMN_Fz_A	MMN_Fz_C	MMN_Fz_S	P300_PeakLat_A	P300_PeakLat_C	P300_PeakLat_S	P300_PeakAmp_A	P300_PeakAmp_C	P300_PeakAmp_S	ITCH_A	ITCH_C	ITCH_S	PAIN_A
1	40	37	44	45	49	50	23	32	34	55	62	50	39	44	41	21	22	25	49	55	54	0.356411	0.61984	0.56983	-2.3243	-1.34557	-0.861151	-0.889079	0.442094	-0.541298	-3.51947	-1.88264	-0.778908	-1.35793	-1.24515	-2.15257	-0.425909	-0.466144	-0.799616	411	423	331	8.9624	9.79146	1.61774	0	0	1	0
2	32	36	36	58	51	46	32	39	37	40	45	42	68	68	57	26	27	27	49	43	44	0.6151	0.673132	0.684086	-4.27675	-7.2219	-5.90732	2.57174	-0.497657	0.323323	-3.16792	-2.26518	-1.82171	0.796193	1.68917	0.634395	-4.78891	-6.07596	-5.74675	579	570	446	3.553	0.850795	2.82405	3	2	1	0
3	30	18	30	51	54	51	41	33	31	41	32	36	43	45	45	18	17	17	40.6894	37	36	0.671531	0.541967	0.355419	-4.14191	-4.17615	-2.5291	-0.561227	-0.467606	0.143583	-2.56728	-2.32112	-3.80217	-0.784184	0.168866	-1.08367	-1.65388	-1.29471	-1.34457	598	407	520	3.89836	5.58191	5.44721	0	4	1	0
4	21	37	29	51	54	49	35	33	45	50	46	48	51	44	67	31	27	23	52	50	49	0.406115	0.116851	0.22769	-1.67952	-6.86306	-4.4004	1.66176	-3.0365	0.661062	1.6532	0.698168	3.09505	0.557312	1.8038	0.938986	-2.68274	-2.19857	-2.93644	369	528	373	2.11248	3.62957	2.59019	0	1	0	0
5	49	39	47	47	51	52	53	44	56	56	67	78	65	73	73	28	29	29	47	54	54	0.683823	0.540194	0.425502	1.94664	-2.03854	5.02465	-9.06233	5.59409	6.57331	-1.55488	-1.87546	-2.07089	-0.193738	-2.38277	-1.28109	-2.06216	-3.14593	-2.93749	309	410	411	1.41111	-2.0231	9.47873	0	0	0	1
6	24	30	32	25	27	23	32	41	43	31	38	36	38	44	45	17	20	21	42	36	36	0.675258	0.646717	0.516867	-1.5564	-3.12043	-4.56077	0.946979	4.97718	1.57628	0.715115	-0.319082	2.11565	2.65455	-3.39493	1.87632	-5.86247	-2.80282	-1.99355	546	599	588	9.35665	7.31521	13.0052	3	2	1	0
7	49	51	49	35	38	40	47	51	51	52	57	52	57	51	51	30	29	30	51	53	52	0.684189	0.701822	0.808693	-5.88431	-3.51581	0.565531	-3.61077	1.18369	-1.00336	1.25299	-6.10515	-3.89505	3.36429	-2.48334	0.100614	-2.97312	-3.1208	-5.46615	351	348	352	5.13067	11.6955	10.0994	4	3	0	0
8	31	40	38	55	51	48	45	44	47	55	33	40	52	47	37	27	26	26	53	52	55	0.598852	0.521881	0.669388	-1.13305	-2.26784	-2.54822	3.03944	1.45295	1.8723	-1.44405	-2.64368	-0.646257	2.13395	1.63562	3.21589	-1.71004	-3.59238	0.828734	563	556	397	13.1739	8.41876	8.93743	2	1	0	0
9	27	31	18	61	61	37	40	34	25	34	48	21	69	65	50	22	18	19	34	47	24	-0.111622	0.0241678	0.10009	3.07204	-5.91767	-5.15538	-7.54983	-3.91201	-23.0885	9.33802	-1.67681	-6.42432	9.31447	-1.47616	9.94862	-2.47604	-3.25728	-2.65047	468	394	559	14.0275	3.15056	10.9497	0	0	0	0
10	28	22	31	41	46	43	43	43	44	45	47	50	42	47	54	15	16	16	39	44	40	0.525163	0.245496	0.676702	-2.96634	-5.74059	-3.3126	0.611881	-1.73006	-0.693124	-9.64704	-6.06362	-6.07363	-3.07193	0.93565	-0.328513	-1.69454	-1.92912	-3.17935	413	408	300	4.0948	1.47097	6.23558	0	0	0	0
11	36.5047	49.1936	22	42.2194	50.0222	34	38.0816	43.3221	29	51.3085	45.6383	38	47.9748	49.8766	50	22.3096	21.9895	18	42.7467	44.8683	31	0.268785	0.79617	0.107131	-4.49794	-5.00363	-1.12523	1.51795	2.50811	6.47004	-2.86786	-1.07123	2.8	0.749578	1.12106	1.79476	-3.02036	-2.45996	0.587046	461.36	439.973	531	7.54343	4.72795	0.536734	0.603138	0.716446	0	0.503621
12	34	30	34	19	25	30	34	33	33	49	35	41	41	34	47	23	24	27	49	43	42	0.445729	0.780966	0.510454	-3.35252	-2.01661	-1.85021	0.196385	0.16876	-1.39423	-1.48527	-0.341874	-1.16301	2.49725	2.00966	0.690727	-2.74668	-4.62754	-3.87358	585	316	358	8.64945	1.17053	6.39951	1	0	0	0
13	31	39	39.6637	40	32	50.1838	28	30	42.7258	48	56	46.5954	44	42	52.1449	15	20	25.2052	38	35	40.6596	0.426861	0.617582	0.240692	-4.61305	-4.43786	-3.44394	1.29423	3.80739	3.46377	-3.04655	-2.44114	-2.17459	2.03897	2.05476	2.89009	-2.92025	-2.97645	-3.02221	345	321	425.247	10.0412	6.35358	10.6684	1	2	1.74323	0
14	72	71	66	62	61	65	77	71	73	66	77	62	67	67	67	20	24	25	53	52	55	0.606782	0.552095	0.510384	-7.05966	-6.52681	-2.67044	-2.08256	-1.65868	-2.58588	0.232028	-2.68786	0.928649	2.47191	1.95291	3.18697	-4.38922	-3.35065	-3.6218	395	400	320	13.6636	15.7454	13.7222	1	1	1	2
15	29	24	77	30	27	51	4	16	31	29	32	35	39	49	32	18	16	15	30	7	47	0.0210429	0.0510375	0.132305	-1.44463	-1.56704	-2.107	-0.869934	-0.150506	-1.21674	-2.11822	-2.54872	-0.784978	-0.475675	-0.121132	-0.086866	-5.35502	-5.14298	-3.35686	433	435	552	3.31841	7.34049	3.74694	0	1	1	1
16	34.9462	29	28	43.443	36	40	38.4511	40	48	40.1199	35	34	46.7962	67	41	19.5252	20	22	46.2185	45	45	0.354581	0.214512	0.536767	-2.20886	-2.69294	-2.77439	1.99911	2.72157	3.29644	-3.92435	-1.32204	-0.416483	0.626639	1.8971	0.584671	-2.85549	-1.18071	-3.93618	487.023	373	424	4.60833	16.658	16.2458	0	1	4	0.209029
17	24	32	24	34	38	39	25	23	25	30	29	30	38	46	48	17	23	22	40	47	44.1898	0.387059	0.625913	0.516256	-8.04352	-9.18723	-9.83808	2.50698	2.32874	2.7736	-0.958994	-1.9435	-1.05252	1.02217	1.03684	1.76698	-6.69758	-8.43055	-7.3619	599	320	300	0.532308	6.54383	6.57215	3	2	0	0
18	29	39	39	51	48	54	40	37	45	29	28	33	52	50	49	15	17	13	41	40	38	0.690299	0.510599	0.056308	-3.3674	-2.67313	-3.03684	0.30578	1.27883	4.8408	-2.3958	-1.15431	-6.28308	-0.368835	-0.375179	0.97037	-2.59262	-2.22424	-1.56613	599	431	425	3.82476	1.51233	8.93934	0	1	0	0
19	32	24	22	21	20	18	13	6	6	34	24	33	51	57	57	22	21	19	32	23	25	0.204678	-0.163138	0.056308	-1.45084	-2.73562	-0.985449	0.620666	3.55475	4.59678	0.156305	-0.966454	3.2926	-0.860035	-0.987502	-3.99444	-4.29485	-2.86835	-1.70216	490	556	565	0.609635	4.04141	-0.287539	1	2	0	0
20	37	37	34	61	55	62	45	45	43	36	44	48	49	47	61	23	24	20	55	53	52	0.61326	0.674005	0.414476	-5.22952	-4.18817	-5.79844	1.89003	1.23445	-0.009581	-2.52503	-2.73834	0.756257	3.39057	2.37606	0.700864	-3.7056	-1.67794	-2.99207	452	396	438	22.8506	31.3249	30.0758	1	1	1	0
21	28	28	33	72	66	72	31	35	29	46	44	50	66	59	66	20	24	24	48	40	40	0.756528	0.557966	0.431	-5.1574	-4.11403	-2.86733	1.44964	1.83549	0.689362	-3.30138	0.85884	-2.80179	-0.099969	-0.991136	0.041276	-2.47505	-4.18017	-3.21132	495	599	388	7.31758	10.6095	4.63069	1	1	1	0
22	50	43	49	47	51	56	36	40	46	30	35	40	42	61	51	30	26	28	41	45	52	0.212862	0.0387052	0.314632	-13.4118	-3.24387	-3.83521	-4.45027	1.11056	-1.21254	-7.22396	-2.72024	-2.42834	0.392431	0.837101	2.74751	-5.89742	-3.30171	-4.76403	586	437.295	411.961	4.09439	7.60109	3.30406	1	1	0	0
23	33	44	29	31	30	25	34	28	42	35	35	33	54	57	50	22	19	21	52	54	51	0.519893	0.701731	0.738542	-4.88463	-6.2296	-4.16565	5.13471	3.99269	4.16951	-4.46904	-4.49718	-3.40273	-0.914507	0.479177	-0.96649	-2.95111	-2.91386	-2.62839	385	382	403	11.6405	16.9149	16.6275	2	2	0	0
24	28	33	28	57	52	49	42	46	55	61	39	44	48	50	50	21	20	20	41	41	45.2511	0.56864	0.551095	0.476973	-5.4441	-8.83567	-7.35925	-0.117407	-0.629213	0.278704	0.643378	-4.81178	-1.28602	0.972379	2.51951	1.59763	-3.58151	-3.19964	-4.09213	455.791	474	421	9.10291	6.69238	7.69359	0	0	0	0
25	49	48	41	59	66	55	44	52	42	64	79	51	59	63	63	26	27	26	51	48	49	0.797515	0.745766	0.725041	-3.60429	-4.6422	-3.33488	2.68061	2.18551	1.5472	-0.459418	0.230337	-1.03291	-0.162254	-0.364162	-0.672235	-3.81284	-2.67081	-4.96584	417	599	446	3.26357	6.32777	6.22225	2	3	0	1
26	40	37	35	45	50	36	39	37	35	38	42	41	46	40	42	17	19	20	41	42	42	0.671784	0.782563	0.663818	-1.9085	-4.06511	-4.98003	1.13149	1.28829	0.673875	-2.01331	-1.30843	-1.43855	1.36561	1.52044	1.5718	-3.13814	-3.01217	-3.32328	396	396	383	15.9864	13.9788	9.17337	0	0	0	0
27	61	62	59	49	49	52	25	42	42	45	37	46	67	56	62	22	21	21	37	38	43	0.719234	0.534673	0.597707	-6.39841	-6.76903	-9.57924	-3.12958	0.725594	-2.99076	-3.62632	-5.77066	-10.4444	0.610967	-2.16115	-2.28584	-4.08314	-3.1172	-3.75105	571	515	452	4.21305	5.7339	3.64008	4	2	0	1
28	69	65	54	37	45	34	55	49	47	49	39	43	46	58	44	23	26	26	46	50	47	0.63579	0.711453	0.780756	0.355871	-0.754439	0.932551	1.43823	2.09287	3.13365	-3.7489	-3.38377	-5.02137	-1.19055	-0.417372	-0.875189	-3.10395	-4.6602	-4.94914	369	599	431	11.8351	6.35191	12.7448	2	3	1	0
29	37	45	39	31	36	29	33	23	23	47	31	36	49	44	44	19	20	18	41	39	42	0.664905	0.614319	0.545893	-0.665723	-2.71529	-1.84024	0.370225	-1.07438	-0.970022	-3.43492	-1.70509	-2.27349	0.503696	0.252436	-0.33873	-7.00822	-5.81253	-3.44856	509	599	300	3.61177	3.29151	1.07583	1	3	0	0
30	26	34	28	40	35	40	39	37	41	23	32	36	37	35	38	19	19	19	40	40	45	0.27737	0.527972	0.668579	-1.09306	-8.55448	-8.6198	-0.402389	3.65162	4.24004	-1.62375	-1.96167	-1.53717	1.15169	5.17422	4.32803	-1.52192	-4.20858	-3.24935	481.94	437	475	6.92843	7.07528	9.83943	3	4	0	0
31	52	51	50	62	75	77	68	63	70	73	68	68	59	59	63	26	28	27	51	47	51	0.401885	0.427188	0.49662	-2.39298	0.837076	0.370206	1.48792	-0.629867	2.59561	-3.79972	-1.71293	-0.86798	1.87108	-0.353654	4.82795	-4.91878	-3.85596	-0.349379	469.033	379	300	3.80161	9.52447	5.10294	1	0	0	1
32	25	35	27	33	32	28	18	16	24	33	37	35	42	40	44	22	25	26	42	39	43	0.224317	0.173935	0.123582	-2.18298	-1.50372	-5.5376	-0.336372	1.44003	-3.93984	-1.01302	-2.99369	-4.14727	1.01904	0.8159	-0.835465	-3.74851	-4.54526	-2.32009	312	335	418.563	4.41362	1.01057	8.68159	1	1	0	0
33	36	44	44	38	38	34	34	28	34	54	45	54	49	63	58	22	22	24	55	54	55	0.0398046	0.616781	0.380619	-1.83694	-2.68592	-0.353057	-0.418193	-0.774334	-0.185398	-1.01301	0.006318	-1.24369	0.8073	-0.308532	0.439783	-5.38299	-4.79074	-3.9825	539	318	501	2.31804	1.96571	6.96741	1	1	0	0
34	43	39	30	30	34	45	40	42	47	34	41	38	47	61	66	22	27	24	48	48	55	0.791563	0.446116	0.639341	-3.56338	-4.51914	-3.96372	1.10475	-0.46302	-1.26659	-3.5103	-3.52438	-2.32232	-0.805886	0.070898	0.627291	-1.82745	-4.40657	-5.35266	437	361	358	2.67387	6.06667	4.91017	1	0	1	0
35	24	30	21	60	63	66	46	44	55	67	59	72	57	57	59	28	19	27	51	44	43	0.552458	0.606739	0.508041	-3.88782	-9.18907	-5.89501	1.53736	-0.382599	-1.17835	-3.57737	-2.79284	-7.2243	1.15503	0.009338	-1.17951	-4.87671	-4.70947	-4.91146	570	363	363	12.0033	7.24305	5.95436	1	4	0	0
36	31	29	29	50	49	55	53	53	52	78	55	50	60	54	64	21	20	21	54	55	52	0.76832	0.79617	0.715455	0.004944	3.41875	2.15092	-1.07882	3.51587	1.65519	-1.45123	-6.23642	-4.20947	1.38493	-3.54649	-1.90316	-0.910613	-6.39733	-4.56241	579	426	599	11.8499	9.09479	11.9921	1	1	1	0
37	43	34	40	52	47	46	50	48	50	57	45	61	68	68	63	30	28	29	48	49	46	0.434489	0.637889	0.512729	-3.20919	-3.33184	-3.8131	-0.452305	0.048584	-0.53942	-0.157397	-1.27411	-1.55562	1.64026	0.15518	0.792222	-5.31256	-5.21525	-5.70168	459	397	432	3.54795	1.003	4.36328	2	1	3	2
[truncated: 28 more columns]
